# Supplementary material for: Substituent-Guided Cluster Nuclearity for Tetranuclear Iron(III) Compounds with Flat {Fe4(μ3-O)2} Butterfly Core
Source: Int J Mol Sci. 2023 Mar 18;24(6):5808. doi: 10.3390/ijms24065808 (PMC10057004; doi:10.3390/ijms24065808)
Supplement: Supplementary file 1 [file ijms-24-05808-s001.zip]

Archive with 1 entries (1 files):
- ijms-2295417-supplementary.pdf
